# Supplementary material for: Exosomal miR‐95‐5p regulates chondrogenesis and cartilage degradation via histone deacetylase 2/8
Source: J Cell Mol Med. 2018 Jul 31;22(11):5354–66. doi: 10.1111/jcmm.13808 (PMC6201229; doi:10.1111/jcmm.13808)
Supplement: Supplementary file 1 [file JCMM-22-5354-s001.xlsx]

## Sheet: OA vs N
# Condition pairs: OA-Exo vs Normal-Exo(OA vs N) # Fold Change cut-off: 2.0 # P-value cut-off: 0.05 # Column "ID": array ID of the probes, each miRNA always has its unique probe, but some miRNAs may have two different probes. # Column "Name": the name of each miRNA. # Column "Fold change": the ratio of normalized intensities between two conditions (use normalized data, ratio scale). # Column "P-v…
OA vs N 2.0 fold up regulated miRNAs
		Fold change	P-value	FDR	ForeGround						ForeGround-BackGround								Normalized								CV-value
ID	Name	OA vs N	OA vs N	OA vs N	N_NO1	N_NO2	N_NO3	OA_NO1	OA_NO2	OA_NO3	N_NO1	N_NO2	N_NO3	OA_NO1	OA_NO2	OA_NO3	Mean of N group	Mean of OA group	N_NO1	N_NO2	N_NO3	OA_NO1	OA_NO2	OA_NO3	Mean of N group	Mean of OA group	N group	OA group
169076	hsa-miR-345-3p	2.21085	0.035608	0.499733	473.5	484.5	765.5	1696.5	1077	1055	440	441.5	716.5	1656.5	1040	1017	532.667	1237.83	1.58559	1.66604	2.85743	5.84819	3.7276	3.93043	2.03635	4.50207	0.349749	0.259919
46750	hsa-miR-1254	2.2119	0.00490871	0.351642	151	113	125.5	252	209	241.5	113.5	66.5	74	209.5	169	198.5	84.6667	192.333	0.409009	0.250943	0.295115	0.739629	0.605735	0.76715	0.318356	0.704171	0.256177	0.122629
168568	hsa-miR-1290	2.05225	0.0392613	0.503339	643	481.5	254.5	1134	778	819	607	435.5	201.5	1092	738.5	778.5	414.667	869.667	2.18739	1.6434	0.803589	3.85525	2.64695	3.0087	1.54479	3.1703	0.45129	0.195612
168679	hsa-miR-4763-3p	2.3595	0.00963326	0.442847	204	183.5	136.5	410	392.5	278.5	170.5	140.5	86	370	355.5	240.5	132.333	322	0.614414	0.530189	0.342971	1.30627	1.27419	0.929469	0.495858	1.16998	0.280201	0.178552
145839	hsa-miR-662	2.0038	0.00878268	0.440255	100	91.5	112.5	182	142.5	164	64	46.5	65.5	139.5	102.5	123.5	58.6667	121.833	0.230631	0.175472	0.261216	0.492498	0.367384	0.477295	0.22244	0.445725	0.195357	0.153167
148187	hsa-miR-410-5p	2.07904	0.0155497	0.450123	1728.5	1206.5	1355	3851.5	2823.5	2421.5	1692	1163	1306.5	3810	2784	2381.5	1387.17	2991.83	6.0973	4.38868	5.21037	13.451	9.97849	9.20386	5.23212	10.8778	0.163321	0.207936
168593	hsa-miR-4726-3p	2.5105	0.00691511	0.403637	163	172.5	215.5	502.5	359	374.5	127	127.5	167.5	459	317.5	330	140.667	368.833	0.457658	0.481132	0.667996	1.62048	1.13799	1.27536	0.535595	1.34461	0.215203	0.184875
168627	hsa-miR-4678	2.36539	0.0300965	0.496778	241	291.5	395	930	670	518	207	248	347	888.5	631.5	479	267.333	666.333	0.745946	0.935849	1.38385	3.1368	2.26344	1.85121	1.02188	2.41715	0.320524	0.271575
169307	hsa-miR-4685-3p	2.0194	0.0205548	0.450123	250.5	280.5	327.5	699	461	505.5	216.5	237.5	280	657.5	423	466.5	244.667	515.667	0.78018	0.896226	1.11665	2.32127	1.51613	1.8029	0.931019	1.8801	0.183575	0.217055
147925	hsa-miR-3126-5p	2.0069	0.00359315	0.325557	757	520.5	488	1120	1286.5	1092.5	723	477.5	440	1080	1250	1054	546.833	1128	2.60541	1.80189	1.75474	3.81289	4.48029	4.07343	2.05401	4.1222	0.232767	0.0815978
168897	hsa-miR-5187-5p	2.15927	0.0294425	0.495719	222.5	122.5	114	300	312.5	242.5	189.5	79.5	67	260.5	276	204.5	112	247	0.682883	0.3	0.267198	0.919682	0.989247	0.790338	0.416694	0.899756	0.554626	0.112187
17338	hsa-miR-660-5p	3.24802	0.00187562	0.325557	180	196	202	661.5	482.5	501	146	153	153	619	444.5	462.5	150.667	508.667	0.526126	0.577358	0.610169	2.18535	1.59319	1.78744	0.571218	1.85533	0.0741518	0.162699
147610	hsa-miR-3186-5p	2.05182	0.0334465	0.496778	89	88	75	155.5	129	103.5	55	46	26.5	114.5	91	64.5	42.5	90	0.198198	0.173585	0.105683	0.404237	0.326165	0.249275	0.159155	0.326559	0.301063	0.237266
42490	hsa-miR-505-5p	2.07218	0.0268723	0.47585	734.5	399	625	1172	1512.5	944	700.5	355	577.5	1131	1475	905.5	544.333	1170.5	2.52432	1.33962	2.30309	3.99294	5.28674	3.49952	2.05568	4.25973	0.306425	0.21668
46800	hsa-miR-1224-3p	2.17887	0.025593	0.470375	157.5	173.5	232.5	477	330	305.5	123.5	130	183	437	293	268	145.5	332.667	0.445045	0.490566	0.729811	1.54281	1.05018	1.03575	0.555141	1.20958	0.275554	0.238657
168967	hsa-miR-4476	2.20621	0.0129223	0.450123	454	248	221	701	668	553.5	420	205	174	659.5	630	515	266.333	601.5	1.51351	0.773585	0.693918	2.32833	2.25806	1.99034	0.993672	2.19224	0.454833	0.0813555
148338	hsa-miR-3064-3p	2.17806	0.00222023	0.325557	93	93.5	94	156.5	141.5	161.5	56.5	49	44	114	100.5	120.5	49.8333	111.667	0.203604	0.184906	0.175474	0.402471	0.360215	0.4657	0.187994	0.409462	0.0761571	0.129656
33407	hsa-miR-626	2.29592	0.0209506	0.450123	381.5	237	133	529.5	511	528.5	345.5	191	85	486.5	471.5	487.5	207.167	481.833	1.24505	0.720755	0.338983	1.71756	1.68996	1.88406	0.768261	1.76386	0.59211	0.0595304
169223	hsa-miR-4680-3p	2.08715	0.0331299	0.496778	898.5	644.5	247.5	1343	1156.5	1137.5	862	596	198	1299.5	1116	1096.5	552	1170.67	3.10631	2.24906	0.789631	4.58782	4	4.23768	2.04833	4.27517	0.571836	0.0691663
169069	hsa-miR-3977	2.60725	0.0129441	0.450123	65.5	53	70.5	98	90	84.5	29	5.5	20.5	54.5	50	43.5	18.3333	49.3333	0.104505	0.0207547	0.0817547	0.19241	0.179211	0.168116	0.0690047	0.179912	0.627584	0.0675993
168985	hsa-miR-4722-5p	2.16735	0.0216225	0.45097	339.5	462	179	634	659.5	712.5	304	416.5	131	592.5	620	672.5	283.833	628.333	1.0955	1.5717	0.522433	2.09179	2.22222	2.59903	1.06321	2.30435	0.494143	0.114308
19591	hsa-miR-199b-5p	2.48558	0.00108012	0.325557	299	231.5	265	700.5	609	527.5	263.5	187.5	215	659	569	487.5	222	571.833	0.94955	0.707547	0.857428	2.32657	2.03943	1.88406	0.838175	2.08335	0.145727	0.107759
OA vs N 2.0 fold down regulated miRNAs
		Fold change	P-value	FDR	ForeGround						ForeGround-BackGround								Normalized								CV-value
ID	Name	OA vs N	OA vs N	OA vs N	N_NO1	N_NO2	N_NO3	OA_NO1	OA_NO2	OA_NO3	N_NO1	N_NO2	N_NO3	OA_NO1	OA_NO2	OA_NO3	Mean of N group	Mean of OA group	N_NO1	N_NO2	N_NO3	OA_NO1	OA_NO2	OA_NO3	Mean of N group	Mean of OA group	N group	OA group
168656	hsa-miR-5002-3p	0.365215	0.0194408	0.450123	800	598.5	968.5	371	367.5	233.5	766	555	919.5	332	330.5	195.5	746.833	286	2.76036	2.09434	3.667	1.17211	1.18459	0.755556	2.84057	1.03742	0.277899	0.235372
168669	hsa-miR-5693	0.33361	0.0173785	0.450123	140.5	99	139	71	68	63	106.5	56	90.5	31.5	31	25	84.3333	29.1667	0.383784	0.211321	0.360917	0.111209	0.111111	0.0966184	0.318674	0.106313	0.29394	0.078973
169132	hsa-miR-382-3p	0.436763	0.0274326	0.480371	141	101	140	81.5	68.5	81.5	107	58	87.5	40.5	31	42	84.1667	37.8333	0.385586	0.218868	0.348953	0.142983	0.111111	0.162319	0.317802	0.138804	0.275692	0.186294
169169	hsa-miR-5684	0.457103	0.0111077	0.450123	692.5	479	645	284	359	275.5	658	436.5	597.5	243.5	321.5	236.5	564	267.167	2.37117	1.64717	2.38285	0.859665	1.15233	0.91401	2.13373	0.975335	0.197501	0.159609
146005	hsa-miR-3129-5p	0.488038	0.0493686	0.526259	244	153.5	242	142.5	123	115	206.5	108	191.5	99	83.5	74	168.667	85.5	0.744144	0.407547	0.763709	0.349515	0.299283	0.28599	0.638467	0.311596	0.313597	0.107525
145643	hsa-miR-382-5p	0.486429	0.0415766	0.504036	1861	3209	2908	1261	1430.5	1404	1824	3163.5	2860.5	1218.5	1391	1362.5	2616	1324	6.57297	11.9377	11.4078	4.30185	4.98566	5.2657	9.97283	4.85107	0.296432	0.102208
46223	hsa-miR-1306-3p	0.470457	0.000238432	0.250513	78	80.5	85	59	60	56.5	42.5	37.5	36	18	22	16.5	38.6667	18.8333	0.153153	0.141509	0.143569	0.0635481	0.078853	0.0637681	0.146077	0.0687231	0.0425379	0.127664
169016	hsa-miR-4743-5p	0.351782	0.0242908	0.46695	110	89.5	135	71.5	59.5	60.5	76	46	84	31	22	22.5	68.6667	25.1667	0.273874	0.173585	0.334995	0.109444	0.078853	0.0869565	0.260818	0.0917512	0.312453	0.172739
10988	hsa-miR-194-5p	0.399464	0.0147151	0.450123	422.5	664.5	519.5	258	262.5	212.5	389.5	621	473	218.5	225	174	494.5	205.833	1.4036	2.3434	1.88634	0.771403	0.806452	0.672464	1.87778	0.750106	0.250271	0.0926354
145742	hsa-miR-935	0.285468	0.0026947	0.325557	91.5	92	113	52.5	55	57	58	48.5	63.5	11.5	18.5	20	56.6667	16.6667	0.209009	0.183019	0.25324	0.0406002	0.0663082	0.0772947	0.215089	0.061401	0.165063	0.306721
145981	hsa-miR-1285-3p	0.297063	0.0185429	0.450123	155	106	132.5	77.5	69	52	121.5	63	85	36.5	32.5	14.5	89.8333	27.8333	0.437838	0.237736	0.338983	0.128861	0.116487	0.0560386	0.338186	0.100463	0.295853	0.387871
169356	hsa-miR-548a-3p	0.461899	0.000224131	0.250513	90	98.5	103.5	70.5	67	62	55	54.5	56	29	28	22.5	55.1667	26.5	0.198198	0.20566	0.22333	0.102383	0.100358	0.0869565	0.209063	0.096566	0.0617363	0.0868152
145822	hsa-miR-214-5p	0.451175	0.00760146	0.416259	107	93.5	115	66.5	72	67.5	71.5	50	66	25	34.5	28	62.5	29.1667	0.257658	0.188679	0.26321	0.0882613	0.123656	0.108213	0.236516	0.10671	0.175551	0.166293
145768	hsa-miR-665	0.462001	0.00192736	0.325557	160.5	147.5	154.5	82.5	98	96	126.5	103.5	103.5	41	61	56.5	111.167	52.8333	0.455856	0.390566	0.412762	0.144748	0.218638	0.218357	0.419728	0.193915	0.0790933	0.219578
169010	hsa-miR-2681-3p	0.467641	0.0155336	0.450123	144.5	112.5	147.5	80.5	84	86	110.5	69.5	98	39.5	46.5	48	92.6667	44.6667	0.398198	0.262264	0.390828	0.139453	0.166667	0.185507	0.35043	0.163876	0.21814	0.141289
169393	hsa-miR-4747-5p	0.495088	0.0134955	0.450123	337.5	367.5	443	193	214	234	303.5	324.5	393.5	152	177	195	340.5	174.667	1.09369	1.22453	1.56929	0.536628	0.634409	0.753623	1.29584	0.641553	0.189597	0.169391
46729	hsa-miR-302d-5p	0.217443	0.0201023	0.450123	75	65.5	68	51.5	44.5	44.5	39	20	21	8.5	5.5	4	26.6667	6	0.140541	0.0754717	0.0837488	0.0300088	0.0197133	0.0154589	0.0999203	0.021727	0.35449	0.344321
19595	hsa-miR-30a-3p	0.492593	0.033288	0.496778	353.5	290.5	232.5	126	206.5	163	319.5	246.5	184	85.5	169	124	250	126.167	1.15135	0.930189	0.733799	0.301853	0.605735	0.479227	0.938446	0.462272	0.222601	0.330214
42556	hsa-miR-889-3p	0.162055	0.0455419	0.509036	85	59	90.5	50.5	45	43	49.5	15	41.5	8.5	6.5	3	35.3333	6	0.178378	0.0566038	0.165503	0.0300088	0.0232975	0.0115942	0.133495	0.0216335	0.501144	0.430785
169149	hsa-miR-4659b-5p	0.334399	0.0165804	0.450123	78.5	82	110	54.5	56	53	44.5	37.5	60	15	19	15.5	47.3333	16.5	0.16036	0.141509	0.239282	0.0529568	0.0681004	0.0599034	0.180384	0.0603202	0.287558	0.125669
11044	hsa-miR-302c-3p	0.0647381	0.00305045	0.325557	140	121	168	56.5	46.5	43	104	75.5	118	13.5	5.5	1.5	99.1667	6.83333	0.374775	0.284906	0.470588	0.0476611	0.0197133	0.0057971	0.376756	0.0243905	0.246465	0.874124
13171	hsa-miR-429	0.445104	0.035885	0.499733	305	235	337	122	221	123	271	191.5	286.5	80.5	182.5	84.5	249.667	115.833	0.976577	0.722642	1.14257	0.284201	0.654122	0.32657	0.947263	0.421631	0.223269	0.480169
148418	hsa-miR-3607-5p	0.279147	0.00385545	0.327455	232.5	240	297.5	116	116.5	74.5	197.5	197	247.5	74.5	78	36	214	62.8333	0.711712	0.743396	0.987039	0.263019	0.27957	0.13913	0.814049	0.22724	0.185061	0.337759
147701	hsa-miR-491-3p	0.342967	0.00876052	0.440255	2383	2169	2998	1143	1045	603.5	2349	2125.5	2950	1102.5	1007.5	565.5	2474.83	891.833	8.46486	8.02075	11.7647	3.89232	3.61111	2.18551	9.41678	3.22965	0.217214	0.283349
147360	hsa-miR-95-5p	0.393731	0.00339957	0.325557	93.5	96.5	114.5	61	65	62.5	59.5	53	67.5	21.5	27.5	24.5	60	24.5	0.214414	0.2	0.269192	0.0759047	0.0985663	0.094686	0.227869	0.089719	0.160205	0.135087
46398	hsa-miR-513c-5p	0.139799	0.0344883	0.498656	68.5	59	66	45	43	45.5	32	13	15.5	2	2	4.5	20.1667	2.83333	0.115315	0.0490566	0.0618146	0.0070609	0.00716846	0.0173913	0.0753955	0.0105402	0.466277	0.562935
42729	hsa-miR-34c-3p	0.383212	0.0196869	0.450123	80	74.5	78.5	52	60.5	48	45	30	28.5	10	21.5	9.5	34.5	13.6667	0.162162	0.113208	0.113659	0.0353045	0.0770609	0.036715	0.129676	0.0496935	0.21696	0.477153
147926	hsa-miR-4329	0.488696	0.00935577	0.442847	232.5	197	251	116	149	133.5	198	153.5	200.5	74	110.5	94.5	184	93	0.713514	0.579245	0.799601	0.261253	0.396057	0.365217	0.697453	0.340843	0.159226	0.207222
168925	hsa-miR-1273g-3p	0.293507	0.000511043	0.325557	407	376.5	340	111.5	141	165.5	372	332.5	292	70.5	101.5	127	332.167	99.6667	1.34054	1.25472	1.16451	0.248897	0.363799	0.490821	1.25325	0.367839	0.070238	0.328983
